# Supplementary material for: The Effect of Various Types of Polymeric Packaging Materials on the Quality of Copioba Cassava Flour
Source: Materials (Basel). 2025 Oct 17;18(20):4768. doi: 10.3390/ma18204768 (PMC12566478; doi:10.3390/ma18204768)
Supplement: Supplementary file 1 [file materials-18-04768-s001.zip]

Archive with 1 entries (1 files):
- materials-3865964-supplementary.pdf
